# Supplementary material for: The Influence of Parental Environmental Exposure and Nutrient Restriction on the Early Life of Offspring Growth in Gambia—A Pilot Study
Source: Int J Environ Res Public Health. 2022 Oct 11;19(20):13045. doi: 10.3390/ijerph192013045 (PMC9603272; doi:10.3390/ijerph192013045)
Supplement: Supplementary file 1 [file ijerph-19-13045-s001.zip]

Archive with 1 entries (1 files):
- ijerph-1811275-Supplementary.pdf
